# Supplementary material for: The Complex Network of Cytokines and Chemokines in Pediatric Patients with Long-Standing Type 1 Diabetes
Source: Int J Mol Sci. 2024 Jan 26;25(3):1565. doi: 10.3390/ijms25031565 (PMC10855710; doi:10.3390/ijms25031565)
Supplement: Supplementary file 1 [file ijms-25-01565-s001.zip]

Archive with 1 entries (1 files):
- ijms-2786409-supplementary.pdf
